# Supplementary material for: Characterization of Neochloris oleoabundans under Different Cultivation Modes and First Results on Bioactivity of Its Extracts against HCoV-229E Virus
Source: Plants (Basel). 2022 Dec 21;12(1):26. doi: 10.3390/plants12010026 (PMC9823352; doi:10.3390/plants12010026)
Supplement: Supplementary file 1 [file plants-12-00026-s001.zip]

Archive with 1 entries (1 files):
- plants-2101932-supplementary.pdf
